# Supplementary material for: Rabies in the Endemic Region of Algeria: Knowledge, Attitude and Practice (KAP) Survey among University Students
Source: Animals (Basel). 2024 Jul 27;14(15):2193. doi: 10.3390/ani14152193 (PMC11311033; doi:10.3390/ani14152193)
Supplement: Supplementary file 1 [file animals-14-02193-s001.zip]

Archive with 1 entries (1 files):
- animals-3040082-supplementary.pdf
